# Supplementary material for: Interventions for Nursing Home Residents with Dysphagia—A Scoping Review
Source: Geriatrics (Basel). 2021 May 21;6(2):55. doi: 10.3390/geriatrics6020055 (PMC8162353; doi:10.3390/geriatrics6020055)
Supplement: Supplementary file 1 [file geriatrics-06-00055-s001.zip]

Archive with 1 entries (1 files):
- geriatrics-1211839-supplementary.pdf
